# Supplementary material for: Blood DNA methylation signature of diet quality and association with cardiometabolic traits
Source: Eur J Prev Cardiol. 2023 Oct 4;31(2):191–202. doi: 10.1093/eurjpc/zwad317 (PMC10809172; doi:10.1093/eurjpc/zwad317)
Supplement: zwad317_Supplementary_Data [file zwad317_supplementary_data.zip]

Archive with 3 entries (3 files):
- Supplemental Figures 040823.pdf
- Supplementary_tables_2009.xlsx
- Supplementary_text_11102023.pdf
