# Supplementary material for: Blood DNA methylation signature of diet quality and association with cardiometabolic traits
Source: Eur J Prev Cardiol. 2023 Oct 4;31(2):191–202. doi: 10.1093/eurjpc/zwad317 (PMC10809172; doi:10.1093/eurjpc/zwad317)
Supplement: zwad317_Supplementary_Data [file zwad317_supplementary_data.zip › Supplementary_tables_2009.xlsx]

## Sheet: Table S1
Table S1. List of 146 FDR significant CpGs associated with one or more dietary scores. In bold, the Bonferroni-significant CpGs																Sensitivity analysis
																Meta-analysis after exclusion of the WHI estimates
Diet Score	CpG	Chr	Position (BP)	Gene	Fixed Coefficient	Fixed SE	Fixed Pvalue	Fixed FDR	I2	Pvalue Q	Coefficient FHS	Coefficient WHI	Coefficient REG450	Coefficient REGepic	Coefficient Airwave	Fixed Coefficient	Fixed SE	Fixed Pvalue	Fixed FDR	I2	Attenuation % coefficient with and without WHI estimates
HPDI	cg00826902	1	3563954	WDR8	-0.055	0.012	3.2e-06	0.0436	0	0.582	-0.079	-0.034	-0.05	-0.035	-0.064	-0.0670414	0.0148324	6.18609e-06	0.116211	0	21.8934
HPDI	cg01947769	1	2362403	-	-0.072	0.015	1.04e-06	0.0326	0	0.47	-0.051	-0.085	-0.093	NA	NA	-0.061306	0.0194466	0.00161862	0.488232	0	-14.8528
MMDS	cg02923485	1	223959609	CAPN2	0.053	0.011	5.17e-07	0.0159	0	0.752	0.039	0.053	0.074	0.045	0.088	0.0533583	0.0141892	0.000169578	0.400209	0	0.675944
DASH	cg03541887	1	248903323	LOC646627	-0.039	0.009	7.7e-06	0.0425	0.025	0.392	-0.022	-0.059	-0.01	-0.044	-0.05	-0.0307856	0.0105553	0.00353852	0.480892	0	-21.0625
HPDI	cg04031093	1	233027124	-	0.054	0.011	1.4e-06	0.0329	0.293	0.226	0.057	0.084	0.017	0.005	0.021	0.0395726	0.0137396	0.00397431	0.554126	0	-26.7174
DASH	cg05304729	1	158800024	MNDA	-0.058	0.012	5.55e-07	0.00846	0.21	0.281	-0.051	-0.078	0.002	-0.03	-0.077	-0.0445607	0.0147754	0.00256242	0.457344	0.0154294	-23.1712
DASH	cg05399785	1	3564031	WDR8	-0.059	0.011	4.62e-08	0.00181	0	0.88	-0.07	-0.05	-0.052	-0.037	-0.077	-0.0662972	0.0141879	2.97147e-06	0.0697769	0	12.3681
DASH	cg05603985	1	2161049	SKI	0.05	0.01	1.32e-06	0.0141	0.536	0.071	0.032	0.057	0.009	0.155	0.072	0.0465437	0.0128251	0.000284412	0.311525	0.642408	-6.91267
DASH	cg07035242	1	11336263	UBIADI	-0.039	0.009	9.27e-06	0.0454	0	0.92	-0.043	-0.037	-0.033	NA	NA	-0.0409104	0.0121337	0.000747232	0.377263	0	4.89843
DASH	cg09823288	1	239552128	-	0.053	0.012	8.32e-06	0.0434	0.342	0.194	0.045	0.082	-0.015	0.013	0.064	0.0389811	0.0145976	0.00757678	0.539026	0.0594977	-26.4508
DASH	cg11832534	1	3563998	WDR8	-0.057	0.012	3.3e-06	0.0267	0	0.977	-0.052	-0.062	-0.056	-0.035	-0.077	-0.05389	0.0160543	0.000788677	0.377263	0	-5.45609
DASH	cg12728588	1	36025489	NCDN	-0.057	0.011	8.71e-08	0.00315	0	0.415	-0.054	-0.051	-0.095	0.024	-0.074	-0.0604164	0.0133853	6.37244e-06	0.110844	0.198483	5.99376
HPDI					-0.063	0.012	2.77e-07	0.0183	0.149	0.319	-0.067	-0.047	-0.117	0.003	-0.086	-0.0730591	0.0157805	3.66187e-06	0.115496	0.175347	15.9668
HPDI	cg12736206	1	203787773	ZC3H11A	-0.052	0.011	1.24e-06	0.0329	0.062	0.372	-0.052	-0.051	-0.073	0.047	-0.062	-0.052161	0.0133296	9.10956e-05	0.229997	0.295536	0.309685
DASH	cg16395997	1	3562798	WDR8	-0.044	0.009	3.59e-07	0.00734	0	0.722	-0.056	-0.037	-0.018	-0.066	-0.045	-0.0494075	0.0115132	1.77566e-05	0.147513	0	12.2898
DASH	cg24254842	1	42193353	HIVEP3	0.031	0.007	8.41e-06	0.0434	0	0.432	0.033	0.041	0.026	-0.024	0.022	0.0259578	0.00850736	0.0022792	0.451462	0	-16.2653
MMDS					0.035	0.007	1.64e-06	0.0276	0	0.706	0.029	0.038	0.052	0.054	0.015	0.0336503	0.00881956	0.000135954	0.382933	0	-3.8563
DASH	cg26227957	1	19547285	KIAA0090	-0.032	0.007	3.94e-06	0.0289	0	0.768	-0.043	-0.03	-0.017	-0.018	-0.016	-0.0338283	0.00941445	0.000326604	0.319103	0	5.71344
DASH	cg00939727	2	134935506	-	-0.044	0.009	3.89e-06	0.0289	0	0.837	-0.033	-0.045	-0.052	-0.078	-0.036	-0.0425655	0.0126345	0.00075444	0.377263	0	-3.26029
MMDS	cg01648237	2	61372066	C2ORF74	0.06	0.013	3.79e-06	0.0393	0	0.565	0.061	0.068	0.071	0.112	0.017	0.055795	0.0158551	0.000433071	0.484512	0	-7.00837
DASH	cg04232816	2	96905390	LOC285033	-0.041	0.008	1.5e-07	0.00415	0	0.498	-0.023	-0.051	-0.044	-0.071	-0.03	-0.0328973	0.010763	0.00223927	0.450234	0	-19.7627
DASH	cg04412116	2	27488313	-	-0.048	0.01	1.32e-06	0.0141	0	0.447	-0.059	-0.054	-0.048	0.022	-0.033	-0.0432741	0.0125342	0.00055548	0.358257	0.118971	-9.8457
MMDS					-0.045	0.01	5.17e-06	0.0465	0.259	0.249	-0.047	-0.05	-0.065	0.046	-0.052	-0.0424807	0.0126041	0.000750627	0.522518	0.430416	-5.59847
DASH	cg13354241	2	64447091	-	-0.044	0.009	1.45e-06	0.0145	0	0.52	-0.023	-0.052	-0.056	-0.021	-0.069	-0.0372147	0.0123579	0.00260043	0.458784	0	-15.4212
DASH	cg15357118	2	128927972	UGGT1	-0.051	0.01	1.44e-07	0.00415	0	0.428	-0.043	-0.057	-0.047	0.014	-0.08	-0.0468895	0.0127504	0.000235541	0.294204	0.16459	-8.05989
MMDS	cg19790321	2	61372165	C2ORF74	0.063	0.014	3.65e-06	0.0393	0	0.723	0.067	0.074	0.01	0.098	0.055	0.0580817	0.0166983	0.00050462	0.496403	0	-7.80685
MMDS	cg24230340	2	74758080	HTRA2	0.059	0.012	1.37e-06	0.0263	0	0.545	0.045	0.07	0.035	0.128	0.058	0.0534765	0.0149855	0.000358952	0.456857	0	-9.36191
MMDS	cg25296103	2	145268533	ZEB2	0.047	0.01	3.94e-06	0.0393	0.225	0.271	0.041	0.048	0.004	0.111	0.071	0.0471823	0.0130768	0.000308462	0.4475	0.418467	0.387931
HPDI	cg00686926	3	141514782	GRK7	-0.055	0.012	3.44e-06	0.0436	0.505	0.089	-0.059	-0.057	-0.104	-0.086	0.022	-0.0528587	0.0150504	0.000444566	0.368189	0.626786	-3.8932
MMDS	cg01896761	3	13590444	FBLN2	-0.048	0.01	2.49e-06	0.0354	0	0.795	-0.044	-0.058	NA	-0.021	-0.039	-0.0402598	0.0132869	0.00244522	0.648104	0	-16.1255
DASH	cg03084350	3	38065265	PLCD1	-0.053	0.009	1.6e-09	0.000164	0.557	0.06	-0.051	-0.054	0.003	-0.027	-0.101	-0.0513177	0.0113523	6.17007e-06	0.110844	0.66689	-3.17415
DASH	cg04523589	3	48265146	CAMP	-0.04	0.008	9.19e-07	0.0105	0.503	0.09	-0.025	-0.045	-0.041	0.001	-0.108	-0.0365106	0.0112022	0.00111713	0.397888	0.613763	-8.72356
DASH	cg12381416	3	14359266	-	-0.05	0.011	2.48e-06	0.0216	0.48	0.123	-0.042	-0.074	NA	0.007	-0.009	-0.0296424	0.0147701	0.0447576	0.700081	0	-40.7151
DASH	cg12992827	3	101901234	-	0.049	0.01	5.12e-07	0.00846	0	0.532	0.023	0.059	0.052	0.056	0.065	0.0426887	0.0121532	0.000443836	0.339592	0	-12.8802
MMDS					0.05	0.01	4.53e-07	0.0155	0.473	0.108	0.012	0.079	0.071	0.056	0.04	0.0332592	0.0126749	0.00868982	0.749796	0	-33.4816
MMDS	cg15131784	3	139108705	COPB2	0.05	0.011	3.67e-06	0.0393	0.508	0.107	0.053	0.049	NA	0.121	-0.005	0.0505205	0.0131587	0.000123371	0.382933	0.67168	1.04096
HPDI	cg19375583	3	190374982	ILIRAP	0.06	0.013	3.53e-06	0.0436	0.176	0.303	0.086	0.058	NA	-0.001	0.043	0.0620511	0.0163612	0.000149093	0.265869	0.446542	3.41854
DASH	cg25851277	3	42631429	SS18L2	-0.052	0.011	1.81e-06	0.0173	0	0.81	-0.05	-0.056	NA	-0.025	NA	-0.0471464	0.0156192	0.00254045	0.457344	0	-9.33383
DASH	cg00741986	4	2748332	TNIP2	0.035	0.008	7.39e-06	0.0422	0.455	0.119	0.012	0.055	0.047	0.023	0.004	0.0180144	0.0105704	0.0883377	0.764774	0	-48.5302
DASH	cg03358154	4	7241998	SORCS2	-0.046	0.01	7.25e-06	0.0422	0.535	0.072	-0.013	-0.015	-0.073	-0.021	-0.074	-0.0545432	0.0115551	2.35549e-06	0.0686045	0.49704	18.5723
DASH	cg14459011	4	103998497	NHEDC2	0.044	0.009	2.79e-06	0.0234	0.545	0.067	0.006	0.071	0.026	0.048	0.06	0.0283919	0.0119822	0.0178122	0.614737	0.262525	-35.4729
MMDS	cg21121843	4	3203982	HTT	0.055	0.012	2.56e-06	0.0354	0.155	0.316	0.028	0.085	0.061	0.017	0.055	0.0386192	0.0147681	0.00892162	0.750203	0	-29.7832
DASH	cg02107842	5	66255772	MAST4	-0.044	0.008	1.59e-08	0.000749	0	0.477	-0.04	-0.057	-0.01	-0.029	-0.053	-0.0363533	0.00972354	0.000184978	0.28263	0	-17.3788
DASH	cg02739870	5	1113320	SLC12A7	0.027	0.006	9.21e-06	0.0454	0.087	0.357	0.027	0.031	0.04	-0.026	0.026	0.0250753	0.00755425	0.000902236	0.381714	0.275004	-7.12856
DASH	cg04605590	5	148185121	-	0.035	0.008	3.62e-06	0.0288	0	0.497	0.044	0.041	0.028	0.02	-0.004	0.0312458	0.00993852	0.00166707	0.423952	0	-10.7262
DASH	cg05575921	5	373378	AHRR	0.047	0.011	8.31e-06	0.0434	0.001	0.405	0.024	0.05	0.049	0.079	0.08	0.0455985	0.012734	0.000342478	0.322255	0.245203	-2.98186
MMDS					0.069	0.011	3.7e-10	8.69e-05	0.2	0.287	0.071	0.039	0.077	0.075	0.114	0.0819351	0.0131861	5.1736e-10	0.000242976	0	18.7466
DASH	cg06298346	5	10565679	ANKRD33B	0.037	0.008	4.85e-06	0.034	0.53	0.075	0.046	0.052	-0.012	-0.019	0.034	0.0274681	0.0103213	0.00778375	0.54097	0.527746	-25.7619
HPDI	cg12884551	5	1673208	-	-0.072	0.015	3.04e-06	0.0436	0.208	0.283	-0.045	-0.083	-0.114	NA	NA	-0.0635813	0.0206392	0.00206584	0.508326	0.53224	-11.6927
MMDS	cg18447299	5	140894884	DIAPH1	-0.049	0.01	2.82e-06	0.0368	0	0.444	-0.036	-0.042	-0.048	-0.075	-0.097	-0.0543056	0.0138703	9.0309e-05	0.370482	0.107083	10.8278
MMDS	cg18491039	5	177660509	AGXT2L2	0.049	0.009	1.87e-07	0.00923	0.119	0.338	0.038	0.044	0.036	0.033	0.092	0.0518962	0.0118535	1.19696e-05	0.202219	0.311036	5.91067
HPDI	cg18520851	5	115149189	CDO1	-0.054	0.012	4.2e-06	0.0493	0	0.59	-0.07	-0.061	-0.004	-0.05	-0.046	-0.0500338	0.0148996	0.000784918	0.432962	0	-7.34484
HPDI	cg20691612	5	66392514	MAST4	0.068	0.014	1.84e-06	0.0365	0	0.955	0.081	0.054	0.06	0.074	0.073	0.0749281	0.0175943	2.05649e-05	0.158631	0	10.1884
HPDI	cg22472360	5	14414979	TRIO	0.047	0.01	4.17e-06	0.0493	0	0.862	0.045	0.043	0.075	0.058	0.029	0.049283	0.013136	0.000175602	0.282434	0	4.85749
HPDI	cg27128984	5	74348373	-	0.059	0.012	9.27e-07	0.0311	0.369	0.175	0.052	0.084	0.048	0.116	0.004	0.0488016	0.0145775	0.000814751	0.435891	0.346934	-17.2855
MMDS	cg01702055	6	13303065	-	0.038	0.008	9.59e-07	0.0216	0	0.424	0.026	0.042	0.044	-0.011	0.056	0.035603	0.00942788	0.000159143	0.387259	0.190988	-6.30796
DASH	cg04305673	6	379581	-	0.06	0.014	1.06e-05	0.0499	0	0.899	0.057	0.056	NA	0.1	0.067	0.0631926	0.0173803	0.00027704	0.306143	0	5.32099
DASH	cg04424621	6	27101941	HIST2H2BJ	0.048	0.011	6.8e-06	0.0422	0.538	0.07	0.038	0.072	-0.024	0.057	0.086	0.035764	0.013254	0.00696808	0.532705	0.507229	-25.4917
HPDI	cg05400196	6	42272048	TRERF1	-0.047	0.01	1.7e-06	0.0365	0	0.686	-0.06	-0.036	-0.052	-0.031	-0.082	-0.0570905	0.0135585	2.54618e-05	0.158631	0	21.4691
MMDS	cg05689413	6	41885417	MED20	0.05	0.011	1.98e-06	0.0294	0.398	0.156	0.019	0.076	0.024	0.031	0.076	0.0364078	0.0131762	0.00572454	0.725668	0.132932	-27.1843
MMDS	cg08956463	6	41168911	TREML2	-0.038	0.008	3.2e-06	0.0393	0	0.422	-0.014	-0.041	-0.049	-0.058	-0.057	-0.036145	0.0106475	0.000687026	0.515408	0.213193	-4.88148
MMDS	cg09016348	6	4255113	-	0.054	0.011	1.89e-06	0.0294	0.408	0.185	0.057	0.067	NA	NA	0.003	0.0431894	0.0153109	0.00478993	0.70239	0.568955	-20.0197
DASH	cg09387914	6	53187374	ELOVL5	-0.035	0.008	9.71e-06	0.0465	0	0.435	-0.046	-0.026	-0.034	0.019	-0.05	-0.0408486	0.0102276	6.49783e-05	0.229025	0	16.7104
DASH	cg12269535	6	43142014	SRF	0.044	0.01	7.39e-06	0.0422	0.444	0.126	0.031	0.053	-0.011	0.037	0.089	0.0387691	0.0127131	0.00229191	0.45222	0.551373	-11.8885
HPDI					0.054	0.011	2.19e-06	0.0406	0.187	0.295	0.064	0.05	0.022	-0.002	0.102	0.0556309	0.0141861	8.79939e-05	0.229997	0.383973	3.02023
MMDS					0.053	0.011	6.76e-07	0.0177	0.263	0.246	0.04	0.074	0.001	0.041	0.082	0.0401434	0.0135953	0.00314976	0.665439	0.0293376	-24.2578
HPDI	cg18305324	6	31590580	SNORA38	-0.053	0.01	4.21e-07	0.0183	0.146	0.321	-0.045	-0.039	-0.083	-0.009	-0.088	-0.061046	0.0132123	3.83036e-06	0.115496	0.188043	15.1811
DASH	cg25114611	6	35696870	FKBP5	0.045	0.01	3.72e-06	0.0289	0.397	0.157	0.021	0.059	0.089	0.006	0.046	0.0372964	0.0118726	0.00168156	0.424862	0.451778	-17.1192
DASH	cg27395200	6	32942710	BRD2	-0.043	0.009	5.36e-06	0.0365	0	0.768	-0.034	-0.048	-0.073	-0.032	-0.024	-0.0388272	0.0125317	0.00194626	0.436512	0	-9.70425
HPDI					-0.054	0.01	1.14e-08	0.00205	0.003	0.404	-0.032	-0.055	-0.102	-0.071	-0.054	-0.0539824	0.012034	7.2627e-06	0.12633	0.251783	-0.0325947
DASH	cg01676795	7	75586348	POR	-0.039	0.008	4.95e-07	0.00846	0	0.845	-0.035	-0.043	-0.016	-0.048	-0.06	-0.0364634	0.0108315	0.000761483	0.377263	0	-6.50423
HPDI	cg04816311	7	1066650	C7ORF50	-0.049	0.01	1.38e-06	0.0329	0.209	0.281	-0.069	-0.043	-0.073	0.023	-0.027	-0.0529471	0.0130751	5.13379e-05	0.194014	0.381507	8.05529
DASH	cg04907244	7	22894795	SNORD93	0.065	0.013	3.36e-07	0.00734	0	0.417	0.047	0.073	0.094	0.141	0.035	0.0612184	0.0158693	0.000114473	0.265439	0.193238	-5.81787
MMDS					0.068	0.013	2.29e-07	0.00976	0	0.546	0.048	0.088	0.09	0.098	0.035	0.0571922	0.0164743	0.000517375	0.496612	0	-15.8938
DASH	cg07559427	7	95467004	DYNC1I1	0.052	0.01	5.5e-07	0.00846	0	0.936	0.056	0.054	0.052	0.076	0.034	0.0516191	0.0128204	5.66528e-05	0.21583	0	-0.732546
DASH	cg07571951	7	75931608	HSPB1	-0.043	0.009	7.82e-07	0.00967	0.013	0.399	-0.035	-0.051	-0.009	-0.046	-0.087	-0.0376916	0.0118101	0.00141556	0.415358	0.144796	-12.3452
MMDS					-0.043	0.009	3.2e-06	0.0393	0.293	0.226	-0.02	-0.062	-0.027	-0.014	-0.074	-0.03059	0.0120278	0.0109817	0.771361	0	-28.8605
DASH	cg08774868	7	80399952	SEMA3C	-0.063	0.011	2.92e-09	0.000196	0.458	0.117	-0.035	-0.073	-0.05	-0.02	-0.111	-0.0570124	0.0131583	1.47224e-05	0.135575	0.562555	-9.50408
DASH	cg10401362	7	157185402	DNAJB6	-0.041	0.008	5.09e-07	0.00846	0	0.765	-0.043	-0.041	-0.019	-0.086	-0.036	-0.0413698	0.0111845	0.000216581	0.288684	0	0.902042
HPDI	cg15571623	7	2127984	MAD1L1	-0.061	0.013	3.07e-06	0.0436	0.297	0.224	-0.026	-0.043	-0.059	-0.096	-0.1	-0.0674447	0.0151821	8.89659e-06	0.132872	0.405966	10.5651
DASH	cg16567172	7	75931606	HSPB1	-0.047	0.01	1.28e-06	0.0141	0.167	0.301	-0.05	-0.055	-0.007	NA	NA	-0.0387746	0.0141919	0.00629204	0.523571	0.426184	-17.5009
HPDI	cg20592700	7	5230083	WIPI2	0.054	0.012	2.64e-06	0.0413	0.34	0.195	0.06	0.044	0.074	0.094	-0.024	0.0601412	0.0144229	3.04822e-05	0.163968	0.462791	11.3725
DASH	cg20641531	7	8302731	ICA1	-0.042	0.009	3.88e-06	0.0289	0	0.791	-0.047	-0.046	-0.04	0.004	-0.041	-0.0396886	0.0118515	0.000811555	0.378494	0	-5.50341
DASH	cg22407942	7	22894828	SNORD93	0.063	0.013	8.09e-07	0.00975	0	0.46	0.05	0.062	0.093	0.141	0.033	0.0627436	0.0159018	7.95684e-05	0.241887	0.171664	-0.406981
MMDS					0.063	0.013	9.64e-07	0.0216	0	0.534	0.052	0.067	0.089	0.134	0.03	0.061004	0.0160721	0.000147263	0.386015	0.0316966	-3.16833
MMDS	cg23261443	7	101596340	CUX1	0.043	0.009	3.35e-06	0.0393	0	0.981	0.044	0.042	0.031	0.063	0.043	0.0433228	0.0113958	0.000143733	0.383909	0	0.750697
DASH	cg04137490	8	25176732	DOCK5	-0.057	0.013	8.99e-06	0.0449	0	0.536	-0.06	-0.066	-0.054	0.038	-0.068	-0.0515651	0.0163535	0.00161519	0.422131	0	-9.53497
DASH	cg04445427	8	133699791	-	-0.044	0.008	1.59e-07	0.00415	0	0.96	-0.042	-0.044	-0.043	-0.021	-0.053	-0.0436121	0.0105883	3.80663e-05	0.191746	0	-0.881601
DASH	cg13518625	8	29522838	-	0.066	0.011	1.75e-09	0.000164	0.508	0.087	0.034	0.049	0.069	0.043	0.108	0.0720612	0.0127683	1.66384e-08	0.00390709	0.584534	9.18361
MMDS					0.066	0.012	2.62e-08	0.00246	0.464	0.113	0.051	0.073	0.095	-0.054	0.088	0.0624542	0.0141537	1.02145e-05	0.202219	0.589693	-5.37244
DASH	cg14930065	8	37672607	GPR4	-0.053	0.01	1.53e-07	0.00415	0	0.42	-0.069	-0.035	-0.056	-0.11	-0.044	-0.0638576	0.0127597	5.59746e-07	0.0375546	0	20.486
MMDS	cg16847396	8	10489236	RP1L1	0.059	0.013	5.47e-06	0.0467	0	0.979	0.064	0.05	0.078	0.048	0.057	0.0629685	0.0159426	7.8245e-05	0.350887	0	6.72635
DASH	cg22524061	8	99959430	OSR2	-0.034	0.007	1.92e-06	0.0177	0	0.689	-0.04	-0.035	-0.001	-0.03	-0.043	-0.0335706	0.00990271	0.000698815	0.371239	0	-1.2629
DASH	cg23900905	8	82641291	-	0.055	0.012	8.19e-06	0.0434	0.086	0.357	0.086	0.051	0.037	-0.023	0.037	0.0575337	0.01628	0.000409296	0.332158	0.304218	4.60679
HPDI					0.077	0.014	1.37e-08	0.00205	0	0.953	0.076	0.086	0.084	0.039	0.074	0.0732313	0.0166787	1.12976e-05	0.139628	0	-4.89438
DASH	cg25073708	9	132083538	C9ORF106	-0.05	0.011	8.6e-06	0.0439	0.119	0.338	-0.07	-0.047	-0.076	0.018	-0.019	-0.0518228	0.0141322	0.000245411	0.297886	0.333918	3.64568
DASH	cg03290131	10	112263831	DUSP5	0.046	0.01	5.78e-06	0.0388	0	0.615	0.036	0.057	0.04	NA	NA	0.0372176	0.0132852	0.00508773	0.51323	0	-19.0922
HPDI	cg06700877	10	104169610	PSD	-0.066	0.014	1.26e-06	0.0329	0	0.885	-0.049	-0.084	-0.077	-0.044	-0.067	-0.0589416	0.0163408	0.000309741	0.332854	0	-10.6945
DASH	cg11849692	10	103875969	LDB1	-0.033	0.007	2.95e-06	0.0243	0	0.878	-0.032	-0.029	-0.028	-0.035	-0.054	-0.0360369	0.00954619	0.000160007	0.275263	0	9.20269
HPDI	cg17485681	10	73565625	CDH23	-0.05	0.011	1.86e-06	0.0365	0.38	0.168	-0.037	-0.07	-0.05	0.047	-0.06	-0.0414572	0.0125854	0.00098747	0.450374	0.384232	-17.0857
DASH	cg21377950	10	35781962	CCNY	0.048	0.01	1.74e-06	0.0171	0.516	0.083	0.03	0.018	0.043	0.015	0.084	0.0566283	0.0113761	6.42965e-07	0.0377458	0.468408	17.9755
DASH	cg23761815	10	73083123	SLC29A3	-0.054	0.009	1.03e-09	0.000164	0.265	0.245	-0.052	-0.052	-0.044	0.007	-0.091	-0.0555696	0.011565	1.5476e-06	0.0555064	0.445828	2.90658
HPDI					-0.049	0.01	4.29e-07	0.0183	0	0.447	-0.064	-0.036	-0.062	-0.002	-0.067	-0.0573157	0.0125225	4.7164e-06	0.115496	0	16.9707
MMDS					-0.048	0.009	1.9e-07	0.00923	0.493	0.096	-0.046	-0.041	-0.039	0.001	-0.113	-0.052846	0.0121632	1.39443e-05	0.210886	0.597716	10.0958
DASH	cg26955383	10	105218660	CALHM1	-0.054	0.011	3.87e-07	0.00758	0	0.413	-0.039	-0.065	-0.024	-0.017	-0.082	-0.0477226	0.0129623	0.000231729	0.293836	0.104692	-11.6248
DASH	cg00574958	11	68607622	CPT1A	0.068	0.011	1.24e-09	0.000164	0.022	0.394	0.088	0.044	0.077	0.017	0.081	0.078534	0.0134204	4.86132e-09	0.0022831	0	15.4911
HPDI	cg02079413	11	2986505	SNORA54;NAP1L4	-0.065	0.012	5.03e-08	0.00473	0.478	0.105	-0.077	-0.049	-0.118	0.03	-0.103	-0.0764177	0.015784	1.28888e-06	0.100886	0.530659	17.5658
HPDI	cg13059136	11	2986541	SNORA54	-0.039	0.008	1.81e-06	0.0365	0.235	0.265	-0.05	-0.028	-0.061	0.014	-0.069	-0.0491991	0.011338	1.42942e-05	0.14113	0.168869	26.1515
DASH	cg15945333	11	47399213	SPI1	0.026	0.005	6.7e-07	0.00926	0.21	0.281	0.016	0.025	0.041	0.086	0.032	0.026218	0.00679284	0.000113545	0.265439	0.406085	0.838587
MMDS	cg20045320	11	319555	-	0.074	0.016	2.64e-06	0.0355	0.465	0.154	0.057	0.107	0.024	NA	NA	0.0494859	0.0208394	0.0175661	0.806523	0	-33.1271
DASH	cg27305772	11	65630355	MUS81	-0.039	0.008	3.31e-07	0.00734	0.422	0.14	-0.017	-0.042	-0.023	-0.075	-0.074	-0.0361364	0.0101095	0.000350913	0.325167	0.555622	-7.34249
DASH	cg00508575	12	90050967	ATP2B1	-0.043	0.01	8.9e-06	0.0449	0	0.876	-0.051	-0.033	-0.061	-0.05	-0.032	-0.049126	0.012331	6.77841e-05	0.229025	0	14.2466
DASH	cg03074946	12	120687694	PXN	-0.039	0.009	5.96e-06	0.0395	0.01	0.4	-0.03	-0.04	-0.055	0.023	-0.065	-0.0387066	0.0113753	0.000667283	0.369996	0.256766	-0.752417
MMDS	cg06647068	12	104853274	CHST11	0.048	0.01	1.08e-06	0.023	0	0.87	0.057	0.049	0.038	0.046	0.012	0.0476656	0.0125742	0.00015019	0.386015	0	-0.696752
DASH	cg08640498	12	57828515	INHBC	-0.044	0.009	6.93e-07	0.0093	0	0.871	-0.045	-0.043	-0.057	-0.016	-0.057	-0.0453195	0.012056	0.000170537	0.281916	0	2.99885
HPDI					-0.047	0.01	2.56e-06	0.0413	0	0.485	-0.051	-0.047	-0.079	-0.014	-0.014	-0.0458816	0.0129063	0.000378027	0.34955	0.129141	-2.37956
MMDS	cg11185549	12	116996871	MAP1LC3B2	0.04	0.009	4.5e-06	0.0441	0	0.656	0.037	0.043	0.068	0.031	0.016	0.0382816	0.0103854	0.000227714	0.417161	0	-4.29596
MMDS	cg19788934	12	121455706	C12ORF43	-0.059	0.012	7.17e-07	0.0177	0.124	0.335	-0.04	-0.087	-0.034	-0.046	-0.022	-0.0367836	0.0159228	0.0208817	0.819049	0	-37.6549
DASH	cg22488164	12	14716910	PLBD1	-0.044	0.009	1.91e-06	0.0177	0.125	0.334	-0.03	-0.061	-0.059	0.011	-0.028	-0.030249	0.0120785	0.012267	0.581293	0	-31.2523
MMDS					-0.043	0.009	3.84e-06	0.0393	0	0.775	-0.035	-0.041	-0.081	-0.026	-0.052	-0.0456639	0.0126553	0.000308227	0.4475	0	6.19512
HPDI	cg25113008	12	69042508	RAP1B	-0.07	0.014	3.34e-07	0.0183	0	0.601	-0.055	-0.073	NA	NA	-0.088	-0.0688166	0.016443	2.84956e-05	0.158631	0	-1.69063
MMDS	cg01543583	14	59947673	-	-0.07	0.014	5.4e-07	0.0159	0	0.857	-0.074	-0.067	NA	-0.018	-0.079	-0.0722792	0.0175722	3.90099e-05	0.283632	0	3.25596
DASH	cg02003183	14	103415882	CDC42BPB	-0.054	0.012	6.08e-06	0.0397	0	0.777	-0.054	-0.068	-0.024	-0.006	-0.058	-0.0472081	0.0149009	0.00153423	0.419409	0	-12.5776
HPDI	cg06633543	14	100151561	CYP46A1	-0.063	0.012	3.88e-07	0.0183	0	0.959	-0.075	-0.06	-0.062	-0.032	-0.06	-0.0644313	0.0144827	8.63359e-06	0.132872	0	2.27192
MMDS	cg13976502	14	74227875	C14ORF43	0.046	0.01	4.68e-06	0.0449	0.364	0.179	0.021	0.054	0.073	0.103	0.021	0.041279	0.012695	0.0011476	0.560227	0.493023	-10.263
MMDS	cg23919111	14	95983256	-	0.04	0.008	4.63e-07	0.0155	0.016	0.397	0.029	0.035	0.048	0.013	0.07	0.0415799	0.00929323	7.66939e-06	0.202219	0.239623	3.94966
HPDI	cg00881300	15	41219486	-	-0.048	0.01	1.3e-06	0.0329	0.16	0.313	-0.049	-0.04	-0.073	0.008	-0.085	-0.0544469	0.0131461	3.44799e-05	0.167602	0.292641	13.431
DASH	cg02119938	15	78505051	ACSBG1	0.059	0.013	5.16e-06	0.0356	0	0.735	0.071	0.034	0.049	0.08	0.077	0.0696337	0.0154608	6.67219e-06	0.111913	0	18.0232
MMDS	cg05438378	15	67383736	SMAD3	0.055	0.012	1.59e-06	0.0276	0	0.644	0.072	0.059	0.042	0.057	0.016	0.0531732	0.0143972	0.000221369	0.414203	0	-3.32144
DASH	cg24125648	15	44092606	SERINC4	-0.05	0.011	7.55e-06	0.0422	0	0.578	-0.043	-0.056	-0.016	-0.09	-0.091	-0.0471734	0.0142911	0.000963744	0.387328	0	-5.65322
DASH	cg24263283	15	59587546	MYO1E	0.052	0.011	4.56e-06	0.0329	0.057	0.375	0.062	0.048	0.048	-0.031	0.085	0.0537061	0.0145662	0.000226873	0.290981	0.28348	3.28099
MMDS					0.056	0.012	1.5e-06	0.0271	0.323	0.206	0.074	0.046	0.035	-0.024	0.098	0.0621898	0.0149031	3.00668e-05	0.271553	0.445916	11.0533
DASH	cg25790365	15	50549957	HDC	-0.036	0.008	2.37e-06	0.0214	0	0.599	-0.017	-0.046	-0.045	-0.05	-0.032	-0.0275438	0.0104925	0.00866236	0.551387	0	-23.4896
DASH	cg01678580	16	4674018	MGRN1	-0.052	0.009	3.61e-08	0.00154	0	0.574	-0.044	-0.046	-0.08	-0.029	-0.083	-0.0559667	0.0121593	4.16885e-06	0.0851253	0	7.62829
HPDI					-0.049	0.01	7.72e-07	0.0279	0	0.676	-0.062	-0.034	-0.074	-0.03	-0.056	-0.0581359	0.0125081	3.35367e-06	0.115496	0	18.6447
DASH	cg03699074	16	88849875	FAM38A	0.049	0.011	7.53e-06	0.0422	0.273	0.239	0.035	0.064	0.026	-0.02	0.084	0.0413014	0.0133124	0.00191916	0.434835	0.343226	-15.7115
MMDS	cg03746015	16	11141000	CLEC16A	0.06	0.012	1.28e-06	0.0261	0	0.909	0.054	0.061	0.076	0.029	0.084	0.0597696	0.0158588	0.000163989	0.392942	0	-0.384039
DASH	cg03819286	16	4673974	MGRN1	-0.047	0.008	2.2e-09	0.000172	0.309	0.216	-0.047	-0.05	-0.062	0.027	-0.062	-0.0448216	0.0103059	1.36686e-05	0.135575	0.471924	-4.6348
HPDI					-0.052	0.008	5e-10	0.000235	0	0.569	-0.066	-0.057	-0.038	-0.017	-0.039	-0.0489328	0.010745	5.26311e-06	0.115496	0	-5.89838
MMDS					-0.041	0.008	1.7e-07	0.00923	0.093	0.353	-0.04	-0.047	-0.021	0.004	-0.065	-0.0371633	0.0103609	0.000334677	0.453386	0.255222	-9.35785
HPDI	cg04995976	16	123246	RHBDF1	-0.063	0.014	3.5e-06	0.0436	0.505	0.089	-0.066	-0.052	-0.087	0.061	-0.093	-0.066589	0.0158089	2.52985e-05	0.158631	0.618613	5.69675
DASH	cg09018739	16	57180107	CPNE2	-0.039	0.008	5.89e-07	0.00858	0	0.83	-0.032	-0.038	-0.032	-0.068	-0.056	-0.0405922	0.0109543	0.000210895	0.28709	0	4.08255
DASH	cg10922280	16	68034227	DPEP2	-0.04	0.009	2.69e-06	0.023	0	0.734	-0.047	-0.039	-0.02	-0.009	-0.059	-0.0406915	0.0109019	0.000189587	0.28263	0	1.72864
MMDS					-0.041	0.009	3.26e-06	0.0393	0	0.577	-0.037	-0.046	-0.023	-0.01	-0.081	-0.0376766	0.0113703	0.000921005	0.532357	0	-8.10593
MMDS	cg00639656	17	27050360	SNORD42A	0.042	0.009	2e-06	0.0294	0	0.49	0.022	0.053	0.051	0.011	0.054	0.0336907	0.0113714	0.00304888	0.662428	0	-19.784
DASH	cg02650017	17	47301614	PHOSPHO1	0.052	0.011	2.43e-06	0.0215	0.397	0.157	0.03	0.088	0.029	0.005	0.06	0.0341231	0.0132922	0.010254	0.5671	0	-34.3786
HPDI					0.068	0.012	1.75e-08	0.00205	0.141	0.325	0.055	0.1	0.086	0.045	0.024	0.0538808	0.0145894	0.000221491	0.307155	0	-20.7636
DASH	cg02909097	17	2843206	RAP1GAP2	-0.039	0.009	7.02e-06	0.0422	0.276	0.238	-0.031	-0.037	-0.006	-0.037	-0.084	-0.0404421	0.0114482	0.000411483	0.332158	0.453963	3.69773
DASH	cg18061543	17	80864463	TBCD	0.06	0.012	9.21e-07	0.0105	0	0.82	0.057	0.046	0.069	0.057	0.087	0.0686124	0.0156325	1.13828e-05	0.131597	0	14.354
MMDS	cg18181703	17	76354621	SOCS3	0.078	0.012	2.09e-11	9.81e-06	0.293	0.227	0.041	0.109	0.076	0.072	0.082	0.0607728	0.0144536	2.61443e-05	0.264794	0	-22.0862
DASH	cg20761853	17	76850198	TIMP2	-0.056	0.01	6.81e-09	0.0004	0.072	0.366	-0.042	-0.068	-0.009	-0.075	-0.079	-0.0477365	0.0126545	0.000161744	0.276226	0.072986	-14.7562
HPDI					-0.049	0.01	2.25e-06	0.0406	0.485	0.101	-0.06	-0.045	0.028	-0.054	-0.091	-0.0517128	0.0133086	0.000102052	0.234589	0.608082	5.53642
MMDS					-0.057	0.01	5.03e-09	0.00059	0.528	0.076	-0.037	-0.063	-0.004	-0.077	-0.115	-0.0524416	0.0127839	4.0931e-05	0.285551	0.632971	-7.99715
DASH	cg24240870	17	28803927	GOSR1	0.049	0.011	7.43e-06	0.0422	0	0.597	0.042	0.042	0.051	0.119	0.061	0.0539025	0.0140737	0.000128139	0.265439	0	10.005
MMDS	cg00711496	19	50191497	PRMT1	0.071	0.013	8.28e-08	0.00648	0	0.765	0.075	0.081	0.07	-0.004	0.07	0.0664353	0.0161129	3.73795e-05	0.281105	0	-6.42917
HPDI	cg00994936	19	1423902	DAZAP1	-0.06	0.012	7.18e-07	0.0279	0	0.819	-0.059	-0.048	-0.074	-0.037	-0.089	-0.0667531	0.0152982	1.28017e-05	0.14113	0	11.2552
HPDI	cg02455723	19	9731811	ZNF561	0.049	0.011	3.42e-06	0.0436	0	0.831	0.033	0.051	0.049	0.056	0.068	0.0478932	0.0126158	0.000146885	0.265869	0	-2.2587
DASH	cg07458272	19	34744396	KIAA0355	-0.038	0.008	1.35e-06	0.0141	0	0.573	-0.038	-0.035	-0.032	-0.006	-0.071	-0.0414616	0.010773	0.000118757	0.265439	0	9.10955
DASH	cg07573872	19	1126342	SBNO2	0.065	0.014	1.45e-06	0.0145	0	0.583	0.052	0.063	NA	0.046	0.108	0.066614	0.0182662	0.00026548	0.302625	0	2.48306
MMDS					0.065	0.014	3.9e-06	0.0393	0	0.896	0.06	0.062	NA	0.051	0.09	0.0671768	0.0188514	0.000365965	0.460182	0	3.34897
MMDS	cg08363114	19	54711292	RPS9	0.051	0.011	1.72e-06	0.0279	0	0.869	0.055	0.037	0.067	0.057	0.066	0.0599546	0.0136121	1.06033e-05	0.202219	0	17.5579
DASH	cg16158874	19	46095562	CPR4	-0.035	0.008	6.79e-06	0.0422	0.278	0.236	-0.028	-0.031	-0.008	-0.069	-0.07	-0.0381285	0.0102699	0.000205104	0.286685	0.437648	8.93852
DASH	cg16655795	19	42897238	-	-0.041	0.008	1.54e-07	0.00415	0.42	0.141	-0.036	-0.043	-0.069	0.042	-0.061	-0.0400455	0.010394	0.000116803	0.265439	0.563479	-2.32794
DASH	cg26470501	19	45252955	BCL3	0.055	0.01	1.75e-07	0.00432	0	0.676	0.031	0.066	0.054	0.083	0.06	0.0469201	0.0134429	0.000482447	0.347509	0	-14.6908
MMDS					0.055	0.011	3.04e-07	0.0119	0	0.611	0.049	0.065	0.073	-0.012	0.053	0.0491209	0.0138981	0.00040876	0.479931	0	-10.6892
DASH	cg27160284	19	46095477	CPR4	-0.047	0.011	8.19e-06	0.0434	0	0.596	-0.056	-0.042	0.003	-0.076	-0.058	-0.0499629	0.0133723	0.00018675	0.28263	0	6.30395
DASH	cg02744249	20	57582918	CTSZ	0.026	0.006	7.26e-06	0.0422	0.123	0.336	0.018	0.037	0.034	-0.01	0.013	0.0180048	0.00764269	0.0184819	0.618251	0	-30.7508
DASH	cg04306926	20	30126382	HM13	-0.045	0.009	7.58e-07	0.00962	0	0.944	-0.043	-0.045	-0.046	-0.021	-0.06	-0.0457416	0.0116407	8.514e-05	0.248358	0	1.64803
DASH	cg16691087	20	20036684	CRNKL1	-0.038	0.009	9.46e-06	0.0458	0	0.618	-0.029	-0.049	-0.007	-0.005	-0.047	-0.0320888	0.0109179	0.00329153	0.476527	0	-15.5557
MMDS	cg25046878	20	20345035	-	0.048	0.011	5.86e-06	0.0491	0	0.871	0.049	0.044	0.062	NA	NA	0.0517252	0.0141095	0.000246396	0.427301	0	7.7608
HPDI	cg24564491	21	46238804	SUMO3	-0.066	0.014	2.4e-06	0.0413	0	0.463	-0.031	-0.082	-0.106	-0.067	-0.084	-0.0599991	0.0166235	0.000307021	0.332838	0.0365359	-9.09222
DASH	cg03318904	22	39801522	MAP3K7IP1	-0.053	0.01	3.51e-07	0.00734	0	0.417	-0.058	-0.065	-0.007	0.01	-0.058	-0.0462404	0.0130744	0.000405162	0.332158	0.0523738	-12.754
HPDI	cg15770575	22	42760647	-	-0.065	0.012	1.07e-07	0.00834	0	0.747	-0.069	-0.04	-0.077	-0.085	-0.08	-0.0752991	0.0145173	2.1388e-07	0.0356663	0	15.8448
a Regression coefficients are DNA methylation (M-value SD) change per 1 SD increase in diet scores from fixed effects meta-analysis using model 1 (adjusted for age, sex, blood cells, smoking and technical variables).
b I2 for heterogeneity of coefficients across cohorts: ranges from 0 (absence of heterogeneity) to 1 (maximum heterogeneity)

## Sheet: Table S2
Table S2. Functional enrichment analysis (top 20 GO Terms)
ONTOLOGY	TERM	N	DE	P.DE	FDR
BP	transforming growth factor beta receptor signaling pathway	212	7	0.0013	1
BP	regulation of vascular associated smooth muscle contraction	10	2	0.0016	1
BP	cellular response to stimulus	7296	64	0.0017	1
BP	cellular response to interleukin-6	42	3	0.0019	1
BP	chordate embryonic development	652	13	0.0021	1
BP	in utero embryonic development	391	9	0.0025	1
BP	response to interleukin-6	45	3	0.0025	1
BP	regulation of signaling	3399	38	0.0026	1
BP	carnitine metabolic process	13	2	0.0027	1
BP	embryo development ending in birth or egg hatching	674	13	0.0027	1
BP	innate immune response in mucosa	22	2	0.0029	1
MF	trans-L-3-hydroxyproline dehydratase activity	1	1	0.0029	1
BP	cellular response to organic substance	2412	28	0.003	1
BP	bone mineralization	122	5	0.0031	1
BP	positive regulation of integrin activation	11	2	0.0032	1
BP	osteoblast proliferation	36	3	0.0032	1
MF	histidine decarboxylase activity	1	1	0.0038	1
MF	unfolded protein binding	117	4	0.004	1
BP	amino-acid betaine metabolic process	17	2	0.004	1
BP	cellular response to biotic stimulus	256	6	0.0041	1
N stands for number of genes in the GO term, DE stands for number of genes that are differentially methylated, P.DE stands for p-value for over-representation of the GO term within the CpG list, and FDR stands for False discovery rate (adjusted p-value)
BP, biological process; CC, cellular component; MF, molecular function
GO, gene ontology

## Sheet: Table S3
Table S3. Functional enrichment analysis (top 20 KEGG Terms)
Term	N	DE	P.DE	FDR
Shigellosis	240	7	0.0014	0.5017
Fatty acid metabolism	56	3	0.0075	1
Adipocytokine signaling pathway	69	3	0.0137	1
Fatty acid degradation	43	2	0.0216	1
MAPK signaling pathway	294	6	0.0333	1
TNF signaling pathway	113	3	0.0393	1
AGE-RAGE signaling pathway in diabetic complications	100	3	0.0408	1
Osteoclast differentiation	126	3	0.0464	1
Viral carcinogenesis	193	4	0.0559	1
NOD-like receptor signaling pathway	173	3	0.0696	1
Primary bile acid biosynthesis	17	1	0.0719	1
PPAR signaling pathway	74	2	0.0734	1
VEGF signaling pathway	59	2	0.0785	1
Taurine and hypotaurine metabolism	16	1	0.0879	1
Focal adhesion	202	4	0.0989	1
Human T-cell leukemia virus 1 infection	219	4	0.0998	1
Histidine metabolism	22	1	0.1117	1
Fatty acid biosynthesis	17	1	0.1271	1
Salivary secretion	92	2	0.1303	1
Chemokine signaling pathway	192	3	0.1406	1
N stands for number of genes in the KEGG term, DE stands for number of genes that are differentially methylated, P.DE stands for p-value for over-representation of the KEGG term within the CpG list, and FDR stands for False discovery rate (adjusted p-value)
KEGG, Kyoto Encyclopedia of Genes and Genomes

## Sheet: Table S4
Table S4. Functional enrichment analysis (top 20 MSigDB Terms)
MSigDB Standard name	N	DE	P.DE	FDR	Description
MARTENS_BOUND_BY_PML_RARA_FUSION	452	13	0.000104032	0.404281	Genes with promoters occupied by PML-RARA fusion [GeneID=5371] [GeneID=5914] protein in acute promyelocytic leukemia(APL) cells NB4 and two APL primary blasts, based on Chip-seq data	https://www.gsea-msigdb.org/gsea/msigdb/human/geneset/MARTENS_BOUND_BY_PML_RARA_FUSION.html?ex=1
CHIANG_LIVER_CANCER_SUBCLASS_CTNNB1_DN	167	7	0.00014624	0.404281	Top 200 marker genes down-regulated in the 'CTNNB1' subclass of hepatocellular carcinoma (HCC); characterized by activated CTNNB1 [GeneID=1499].	https://www.gsea-msigdb.org/gsea/msigdb/human/geneset/CHIANG_LIVER_CANCER_SUBCLASS_CTNNB1_DN.html?ex=1
MILI_PSEUDOPODIA_CHEMOTAXIS_DN	422	11	0.000451465	0.628797	Transcripts depleted in pseudopodia of NIH/3T3 cells (fibroblast) in response to the chemotactic migration stimulus by lysophosphatidic acid (LPA) [PubChem=3988].	https://www.gsea-msigdb.org/gsea/msigdb/human/geneset/MILI_PSEUDOPODIA_CHEMOTAXIS_DN.html?ex=1
PID_CMYB_PATHWAY	84	5	0.000454909	0.628797	C-MYB transcription factor network	https://www.gsea-msigdb.org/gsea/msigdb/human/geneset/PID_CMYB_PATHWAY.html?ex=1
ZHANG_RESPONSE_TO_IKK_INHIBITOR_AND_TNF_UP	221	7	0.000676544	0.748122	Genes up-regulated in BxPC3 cells (pancreatic cancer) after treatment with TNF [GeneID=7124] or IKI-1, an inhibitor of IkappaB kinase (IKK).	https://www.gsea-msigdb.org/gsea/msigdb/human/geneset/ZHANG_RESPONSE_TO_IKK_INHIBITOR_AND_TNF_UP.html?ex=1
SCHRAETS_MLL_TARGETS_UP	30	3	0.000942595	0.868602	Genes up-regulated in fibroblasts from MLL [GeneID=4297] knockout mice.	https://www.gsea-msigdb.org/gsea/msigdb/human/geneset/SCHRAETS_MLL_TARGETS_UP.html?ex=1
KIM_ALL_DISORDERS_CALB1_CORR_DN	34	3	0.00156624	1	Genes whose expression significantly and negatively correlated with the density of CALB1-positive [GeneID=793] GABAergic interneurons in the BA9 brain region across all subjects with psychiatric disorders.	https://www.gsea-msigdb.org/gsea/msigdb/human/geneset/KIM_ALL_DISORDERS_CALB1_CORR_DN.html?ex=1
BYSTRYKH_HEMATOPOIESIS_STEM_CELL_QTL_CIS	131	5	0.00166328	1	Transcripts in hematopoietic stem cells (HSC) which are cis-regulated (i.e., modulated by a QTL (quantitative trait locus) in close proximity to the gene).	https://www.gsea-msigdb.org/gsea/msigdb/human/geneset/BYSTRYKH_HEMATOPOIESIS_STEM_CELL_QTL_CIS.html?ex=1
MILI_PSEUDOPODIA_HAPTOTAXIS_DN	669	13	0.00168368	1	Transcripts depleted from pseudopodia of NIH/3T3 cells (fibroblast) in response to haptotactic migratory stimulus by fibronectin, FN1 [GeneID=2335].	https://www.gsea-msigdb.org/gsea/msigdb/human/geneset/MILI_PSEUDOPODIA_HAPTOTAXIS_DN.html?ex=1
STARK_PREFRONTAL_CORTEX_22Q11_DELETION_UP	195	7	0.00209964	1	Genes up-regulated in prefrontal cortex (PFC) of mice carrying a hemizygotic microdeletion in the 22q11.2 region.	https://www.gsea-msigdb.org/gsea/msigdb/human/geneset/STARK_PREFRONTAL_CORTEX_22Q11_DELETION_UP.html?ex=1
JACKSON_DNMT1_TARGETS_UP	83	4	0.00252183	1	Genes up-regulated in MEF cells (embryonic fibroblast) upon Cre-lox knockout of DNMT1	https://www.gsea-msigdb.org/gsea/msigdb/human/geneset/JACKSON_DNMT1_TARGETS_UP.html?ex=1
KIM_WT1_TARGETS_UP	216	7	0.00255073	1	Genes up-regulated in UB27 cells (osteosarcoma) at any time point after inducing the expression of a mutant form of WT1	https://www.gsea-msigdb.org/gsea/msigdb/human/geneset/KIM_WT1_TARGETS_UP.html?ex=1
GARGALOVIC_RESPONSE_TO_OXIDIZED_PHOSPHOLIPIDS_BLACK_DN	11	2	0.00281061	1	Genes from the black module which are dn-regulated in HAEC cells (primary aortic endothelium) after exposure to the oxidized 1-palmitoyl-2-arachidonyl-sn-3-glycerophosphorylcholine (oxPAPC).	https://www.gsea-msigdb.org/gsea/msigdb/human/geneset/GARGALOVIC_RESPONSE_TO_OXIDIZED_PHOSPHOLIPIDS_BLACK_DN.html?ex=1
PARK_APL_PATHOGENESIS_DN	48	3	0.00368709	1	Genes down-regulated in U937 cells (acute promyelocytic leukemia, APL) expressing RARA [GeneID=5914] fused with either PML or PLZF [GeneID=5371;7704].	https://www.gsea-msigdb.org/gsea/msigdb/human/geneset/PARK_APL_PATHOGENESIS_DN.html?ex=1
YEMELYANOV_GR_TARGETS_DN	11	2	0.00471907	1	Transcription factors down-regulated in LNCaP cells (prostate cancer) by expression of GR [GeneID=2908] off a lentiviral vector.	https://www.gsea-msigdb.org/gsea/msigdb/human/geneset/YEMELYANOV_GR_TARGETS_DN.html?ex=1
HIRSCH_CELLULAR_TRANSFORMATION_SIGNATURE_UP	242	6	0.00491978	1	Up-regulated genes in the cancer gene signature, representing a gene signature of cellular transformation.	https://www.gsea-msigdb.org/gsea/msigdb/human/geneset/HIRSCH_CELLULAR_TRANSFORMATION_SIGNATURE_UP.html?ex=1
DELACROIX_RAR_BOUND_ES	456	9	0.00527528	1	Genes with DNA sequences bound by RARA and RARG [GeneID=5914] [GeneID=5916] in ES cells.	https://www.gsea-msigdb.org/gsea/msigdb/human/geneset/DELACROIX_RAR_BOUND_ES.html?ex=1
HUTTMANN_B_CLL_POOR_SURVIVAL_UP	272	7	0.00533021	1	Up-regulated genes in B-CLL (B-cell chronic leukemia) patients expressing high levels of ZAP70 and CD38 [GeneID=7535;952], which are associated with poor survival.	https://www.gsea-msigdb.org/gsea/msigdb/human/geneset/HUTTMANN_B_CLL_POOR_SURVIVAL_UP.html?ex=1
BIOCARTA_MAL_PATHWAY	19	2	0.00608728	1	Role of MAL in Rho-Mediated Activation of SRF	https://www.gsea-msigdb.org/gsea/msigdb/human/geneset/BIOCARTA_MAL_PATHWAY.html?ex=1
SARTIPY_BLUNTED_BY_INSULIN_RESISTANCE_UP	17	2	0.00617361	1	Genes up-regulated in 3T3-L1 cells (adipocyte) by insulin [GeneID=3630] but displayed blunted response to insulin the insulin resistant cells.	https://www.gsea-msigdb.org/gsea/msigdb/human/geneset/SARTIPY_BLUNTED_BY_INSULIN_RESISTANCE_UP.html?ex=1
N stands for number of genes in the MSigDB term, DE stands for number of genes that are differentially methylated, P.DE stands for p-value for over-representation of the MSigDB term within the CpG list, and FDR stands for False discovery rate (adjusted p-value)

## Sheet: Table S5
Table S5. Functional enrichment analysis, FDR-significant GO terms level 2 (ConsensusPathDB)
GO term (category)	FsetID	N	DE	P.DE	FDR
Cellular response to stimulus (BP)	GO:0051716	7661	57	7e-05	0.02
Anatomical structure morphogenesis (BP)	GO:0009653	2613	26	0.0003	0.02
Osteoblast proliferation (BP)	GO:0033687	30	3	0.0004	0.02
Anatomical structure development (BP)	GO:0048856	5863	45	0.0005	0.02
Multicellular organism development (BP)	GO:0007275	5361	41	0.001	0.03
Cell communication (BP)	GO:0007154	6715	48	0.001	0.03
Cellular component organization (BP)	GO:0016043	6617	47	0.002	0.03
Anatomical structure formation involved in morphogenesis (BP)	GO:0048646	1062	13	0.002	0.03
Regulation of biological process (BP)	GO:0050789	11854	72	0.003	0.05
Cellular metabolic process (BP)	GO:0044237	10863	67	0.004	0.05
Response to endogenous stimulus (BP)	GO:0009719	1597	16	0.005	0.05
Cellular localization (BP)	GO:0051641	2997	25	0.005	0.05
Cellular developmental process (BP)	GO:0048869	4368	33	0.006	0.05
Leukocyte activation (BP)	GO:0045321	1321	14	0.006	0.05
Myeloid cell homeostasis (BP)	GO:0002262	144	4	0.006	0.05
Cell activation (BP)	GO:0001775	1477	15	0.006	0.05
Catabolic process (BP)	GO:0009056	2717	23	0.006	0.05
Post-embryonic development (BP)	GO:0009791	76	3	0.006	0.05
Protein folding (BP)	GO:0006457	238	5	0.007	0.05
N stands for number of genes in the GO term, DE stands for number of genes that are differentially methylated, P.DE stands for p-value for over-representation of the GO term within the CpG list, and FDR stands for False discovery rate (adjusted p-value)
BP, biological process; CC, cellular component; MF, molecular function

## Sheet: Table S6
Table S6. Functional enrichment analysis, manually curated pathways from pathway databases (ConsensusPathDB)
Name	N	DE	P.DE	FDR	fsetId	CPDBurl	url	pmids
C-MYB transcription factor network (PID)	85	4	0.00195	0.155	283745	http://cpdb.molgen.mpg.de/CPDB/visualizeSet?fsetType=P&fsetId=283745	http://pid.nci.nih.gov/search/pathway_landing.shtml?pathway_id=cmyb_pathway&source=NCI-Nature%20curated&what=graphic&jpg=on	<NA>
Rap1 signalling (Reactome)	16	2	0.00437	0.155	98162	http://cpdb.molgen.mpg.de/CPDB/visualizeSet?fsetType=P&fsetId=98162	https://reactome.org/content/query?q=R-HSA-392517	16076873
Apoptosis-related network due to altered Notch3 in ovarian cancer (Wikipathways)	53	3	0.00439	0.155	4415543	http://cpdb.molgen.mpg.de/CPDB/visualizeSet?fsetType=P&fsetId=4415543	http://www.wikipathways.org/index.php/Pathway:WP2864	24743243
TGF-beta Receptor Signaling (Wikipathways)	55	3	0.00487	0.155	4415998	http://cpdb.molgen.mpg.de/CPDB/visualizeSet?fsetType=P&fsetId=4415998	http://www.wikipathways.org/index.php/Pathway:WP560	11057902;11252892;20621048
TGF-beta receptor signaling in skeletal dysplasias (Wikipathways)	59	3	0.00593	0.155	4415902	http://cpdb.molgen.mpg.de/CPDB/visualizeSet?fsetType=P&fsetId=4415902	http://www.wikipathways.org/index.php/Pathway:WP4816	11252892;20621048;11057902
role of mal in rho-mediated activation of srf (BioCarta)	19	2	0.00615	0.155	301367	http://cpdb.molgen.mpg.de/CPDB/visualizeSet?fsetType=P&fsetId=301367	http://pid.nci.nih.gov/search/pathway_landing.shtml?pathway_id=malpathway&what=graphic&jpg=on	<NA>
Signaling events mediated by focal adhesion kinase (PID)	62	3	0.00681	0.155	283668	http://cpdb.molgen.mpg.de/CPDB/visualizeSet?fsetType=P&fsetId=283668	http://pid.nci.nih.gov/search/pathway_landing.shtml?pathway_id=fak_pathway&source=NCI-Nature%20curated&what=graphic&jpg=on	<NA>
RHO GTPases Activate Formins (Reactome)	123	4	0.00731	0.155	57723	http://cpdb.molgen.mpg.de/CPDB/visualizeSet?fsetType=P&fsetId=57723	https://reactome.org/content/query?q=R-HSA-5663220	11779461;15507212;15006353;10678165;12577064;16472745;9497258;12906795;16439214;21576392;15944396;16943183;21868368;15085137;21397845;10958683;20101212;12732141;17198702;24914801;16292343;20233848
p38 signaling mediated by MAPKAP kinases (PID)	21	2	0.00749	0.155	283729	http://cpdb.molgen.mpg.de/CPDB/visualizeSet?fsetType=P&fsetId=283729	http://pid.nci.nih.gov/search/pathway_landing.shtml?pathway_id=p38_mk2pathway&source=NCI-Nature%20curated&what=graphic&jpg=on	<NA>
Downregulation of SMAD2/3:SMAD4 transcriptional activity (Reactome)	21	2	0.00749	0.155	12529	http://cpdb.molgen.mpg.de/CPDB/visualizeSet?fsetType=P&fsetId=12529	https://reactome.org/content/query?q=R-HSA-2173795	10549282;11389444;10535941;19135894;10199400;11427533;22045334;17591695;10485843;10531062;21095583;16751101;19917253
Interleukin-1 family signaling (Reactome)	68	3	0.00878	0.155	66010	http://cpdb.molgen.mpg.de/CPDB/visualizeSet?fsetType=P&fsetId=66010	https://reactome.org/content/query?q=R-HSA-446652	19022706;18613828;26185894;19302047
Adipocytokine signaling pathway - Homo sapiens (human) (KEGG)	69	3	0.00914	0.155	185961	http://cpdb.molgen.mpg.de/CPDB/visualizeSet?fsetType=P&fsetId=185961	http://www.genome.jp/dbget-bin/www_bget?path:hsa04920	15733744;12829246;15980064;10766253;15856064;12754525;11557972;14716305;9671776;10905472;12368907;11479627;15058305;14679176
Synthesis of very long-chain fatty acyl-CoAs (Reactome)	24	2	0.00972	0.155	42588	http://cpdb.molgen.mpg.de/CPDB/visualizeSet?fsetType=P&fsetId=42588	https://reactome.org/content/query?q=R-HSA-75876	16564093;22984005
ER to Golgi Anterograde Transport (Reactome)	136	4	0.0103	0.155	67436	http://cpdb.molgen.mpg.de/CPDB/visualizeSet?fsetType=P&fsetId=67436	https://reactome.org/content/query?q=R-HSA-199977	11252894
HSF1 activation (Reactome)	25	2	0.0105	0.155	81996	http://cpdb.molgen.mpg.de/CPDB/visualizeSet?fsetType=P&fsetId=81996	https://reactome.org/content/query?q=R-HSA-3371511	7623826;8631933
AndrogenReceptor (NetPath)	142	4	0.012	0.155	308005	http://cpdb.molgen.mpg.de/CPDB/visualizeSet?fsetType=P&fsetId=308005	http://www.netpath.org/	20067622
Attenuation phase (Reactome)	29	2	0.014	0.155	82088	http://cpdb.molgen.mpg.de/CPDB/visualizeSet?fsetType=P&fsetId=82088	https://reactome.org/content/query?q=R-HSA-3371568	1936996
mcalpain and friends in cell motility (BioCarta)	30	2	0.015	0.155	301346	http://cpdb.molgen.mpg.de/CPDB/visualizeSet?fsetType=P&fsetId=301346	http://pid.nci.nih.gov/search/pathway_landing.shtml?pathway_id=mcalpainpathway&what=graphic&jpg=on	<NA>
Proteoglycan biosynthesis (EHMN)	30	2	0.015	0.155	378787	http://cpdb.molgen.mpg.de/CPDB/visualizeSet?fsetType=P&fsetId=378787	http://www.ehmn.bioinformatics.ed.ac.uk/pathgraph/Proteoglycan biosynthesis/	<NA>
COPI-mediated anterograde transport (Reactome)	83	3	0.0151	0.155	34337	http://cpdb.molgen.mpg.de/CPDB/visualizeSet?fsetType=P&fsetId=34337	https://reactome.org/content/query?q=R-HSA-6807878	10825291;9323141;22013193;9288971;15632110;8334707;23732476;23378591
Mesodermal commitment pathway (Wikipathways)	153	4	0.0154	0.155	4415540	http://cpdb.molgen.mpg.de/CPDB/visualizeSet?fsetType=P&fsetId=4415540	http://www.wikipathways.org/index.php/Pathway:WP2857	21331042;22545159;15986483;10617567;19561075;11260262;21266536
TNFalpha (NetPath)	234	5	0.0155	0.155	315481	http://cpdb.molgen.mpg.de/CPDB/visualizeSet?fsetType=P&fsetId=315481	http://www.netpath.org/	20067622
erk and pi-3 kinase are necessary for collagen binding in corneal epithelia (BioCarta)	31	2	0.0159	0.155	301191	http://cpdb.molgen.mpg.de/CPDB/visualizeSet?fsetType=P&fsetId=301191	http://pid.nci.nih.gov/search/pathway_landing.shtml?pathway_id=ecmpathway&what=graphic&jpg=on	<NA>
rho cell motility signaling pathway (BioCarta)	32	2	0.0169	0.155	301350	http://cpdb.molgen.mpg.de/CPDB/visualizeSet?fsetType=P&fsetId=301350	http://pid.nci.nih.gov/search/pathway_landing.shtml?pathway_id=rhopathway&what=graphic&jpg=on	<NA>
Trk receptor signaling mediated by the MAPK pathway (PID)	33	2	0.0179	0.155	283754	http://cpdb.molgen.mpg.de/CPDB/visualizeSet?fsetType=P&fsetId=283754	http://pid.nci.nih.gov/search/pathway_landing.shtml?pathway_id=mapktrkpathway&source=NCI-Nature%20curated&what=graphic&jpg=on	<NA>
VEGFA-VEGFR2 Signaling Pathway (Wikipathways)	433	7	0.0184	0.155	4415658	http://cpdb.molgen.mpg.de/CPDB/visualizeSet?fsetType=P&fsetId=4415658	http://www.wikipathways.org/index.php/Pathway:WP3888	26655500;15448146;26136364;23000962;19181962;11171046;28007913;12427739;9182576;12391145;14724572;23076213;24689035;28289053;12154000;25910937;21636859;16006559;11682481;19050761;12716911;9450544;25956888;22124154;16893970;19295129;23830865;28535874;21192934;11387210;20844008;20826718;16966330;11744618;12588761;11161716;10938010;21148427;22592917;7657594;18206965;10067868;15928081;14525795;262218…
Shigellosis - Homo sapiens (human) (KEGG)	246	5	0.0188	0.155	185970	http://cpdb.molgen.mpg.de/CPDB/visualizeSet?fsetType=P&fsetId=185970	http://www.genome.jp/dbget-bin/www_bget?path:hsa05131	30953429;28393050;25999954;20228623;25264025;29875765;29477730
Signaling of Hepatocyte Growth Factor Receptor (Wikipathways)	34	2	0.019	0.155	4415571	http://cpdb.molgen.mpg.de/CPDB/visualizeSet?fsetType=P&fsetId=4415571	http://www.wikipathways.org/index.php/Pathway:WP313	22128289
Transport to the Golgi and subsequent modification (Reactome)	167	4	0.0205	0.155	143034	http://cpdb.molgen.mpg.de/CPDB/visualizeSet?fsetType=P&fsetId=143034	https://reactome.org/content/query?q=R-HSA-948021	12717434;3594573;10412983
Type II interferon signaling (IFNG) (Wikipathways)	37	2	0.0223	0.155	4416005	http://cpdb.molgen.mpg.de/CPDB/visualizeSet?fsetType=P&fsetId=4416005	http://www.wikipathways.org/index.php/Pathway:WP619	18433497
HSF1-dependent transactivation (Reactome)	37	2	0.0223	0.155	82089	http://cpdb.molgen.mpg.de/CPDB/visualizeSet?fsetType=P&fsetId=82089	https://reactome.org/content/query?q=R-HSA-3371571	7623826
Fatty acyl-CoA biosynthesis (Reactome)	37	2	0.0223	0.155	42589	http://cpdb.molgen.mpg.de/CPDB/visualizeSet?fsetType=P&fsetId=42589	https://reactome.org/content/query?q=R-HSA-75105	25360565
TGF_beta_Receptor (NetPath)	173	4	0.023	0.155	313377	http://cpdb.molgen.mpg.de/CPDB/visualizeSet?fsetType=P&fsetId=313377	http://www.netpath.org/	20067622
Transcriptional activity of SMAD2/SMAD3:SMAD4 heterotrimer (Reactome)	38	2	0.0234	0.155	12530	http://cpdb.molgen.mpg.de/CPDB/visualizeSet?fsetType=P&fsetId=12530	https://reactome.org/content/query?q=R-HSA-2173793	10531062;10199400;12150994;18568018;19135894;16751101
Oncostatin_M (NetPath)	38	2	0.0234	0.155	303355	http://cpdb.molgen.mpg.de/CPDB/visualizeSet?fsetType=P&fsetId=303355	http://www.netpath.org/	20067622
EPHB forward signaling (PID)	39	2	0.0246	0.155	283702	http://cpdb.molgen.mpg.de/CPDB/visualizeSet?fsetType=P&fsetId=283702	http://pid.nci.nih.gov/search/pathway_landing.shtml?pathway_id=ephbfwdpathway&source=NCI-Nature%20curated&what=graphic&jpg=on	<NA>
AGE-RAGE signaling pathway in diabetic complications - Homo sapiens (human) (KEGG)	100	3	0.0246	0.155	185992	http://cpdb.molgen.mpg.de/CPDB/visualizeSet?fsetType=P&fsetId=185992	http://www.genome.jp/dbget-bin/www_bget?path:hsa04933	21261520;21111800;23961320;22558488;19404313;11180401;21680901;11684565;16894049;21590515;21440603;23776698;17005604;20300563;20470857;18922799;11375353;12709399;18323529;15569303
Fatty acid metabolism (Reactome)	177	4	0.0247	0.155	44287	http://cpdb.molgen.mpg.de/CPDB/visualizeSet?fsetType=P&fsetId=44287	https://reactome.org/content/query?q=R-HSA-8978868	<NA>
Phase I - Functionalization of compounds (Reactome)	101	3	0.0252	0.155	142128	http://cpdb.molgen.mpg.de/CPDB/visualizeSet?fsetType=P&fsetId=142128	https://reactome.org/content/query?q=R-HSA-211945	17125408;16584116;12369887
Integrin-mediated Cell Adhesion (Wikipathways)	101	3	0.0252	0.155	4415426	http://cpdb.molgen.mpg.de/CPDB/visualizeSet?fsetType=P&fsetId=4415426	http://www.wikipathways.org/index.php/Pathway:WP185	16125000;19461653
Vitamin D Receptor Pathway (Wikipathways)	184	4	0.028	0.16	4415551	http://cpdb.molgen.mpg.de/CPDB/visualizeSet?fsetType=P&fsetId=4415551	http://www.wikipathways.org/index.php/Pathway:WP2877	17944540;18288955;9099515;15004031;24261707;22782502;14999402;18848820;17952121;23923049;15581595;21226706;21870057;20736230;21124311;19129222;15489539;14978251;19471584;15205382;11120824;12573486;24247221;20399894;16399349;24202443;15541765;16186133;17721433;24726990;16002434;11343253;11991950;11903058;17284330;17595319;16289099;24975273;12573484;15610735;20619336;12611900;17266942;15501915;1212…
Splicing factor NOVA regulated synaptic proteins (Wikipathways)	42	2	0.0282	0.16	4415714	http://cpdb.molgen.mpg.de/CPDB/visualizeSet?fsetType=P&fsetId=4415714	http://www.wikipathways.org/index.php/Pathway:WP4148	16041372;17065982
Intra-Golgi and retrograde Golgi-to-ER traffic (Reactome)	186	4	0.029	0.16	68020	http://cpdb.molgen.mpg.de/CPDB/visualizeSet?fsetType=P&fsetId=68020	https://reactome.org/content/query?q=R-HSA-6811442	21421921;23839779;12121415;22013193;25343031;24068461;11756463;19575639;25233431;21436057;16157178
Fatty acid degradation - Homo sapiens (human) (KEGG)	43	2	0.0295	0.16	177488	http://cpdb.molgen.mpg.de/CPDB/visualizeSet?fsetType=P&fsetId=177488	http://www.genome.jp/dbget-bin/www_bget?path:hsa00071	869535
Asparagine N-linked glycosylation (Reactome)	283	5	0.0319	0.16	144108	http://cpdb.molgen.mpg.de/CPDB/visualizeSet?fsetType=P&fsetId=144108	https://reactome.org/content/query?q=R-HSA-446203	19647993;16807922;10580125;19616933
Intra-Golgi traffic (Reactome)	45	2	0.0321	0.16	68019	http://cpdb.molgen.mpg.de/CPDB/visualizeSet?fsetType=P&fsetId=68019	https://reactome.org/content/query?q=R-HSA-6811438	23839779;23846822;22013193;25708460;23732476;25343031;22581368;21436057;23881164
RhoA signaling pathway (PID)	45	2	0.0321	0.16	283805	http://cpdb.molgen.mpg.de/CPDB/visualizeSet?fsetType=P&fsetId=283805	http://pid.nci.nih.gov/search/pathway_landing.shtml?pathway_id=rhoa_pathway&source=NCI-Nature%20curated&what=graphic&jpg=on	<NA>
Integrin-linked kinase signaling (PID)	45	2	0.0321	0.16	283703	http://cpdb.molgen.mpg.de/CPDB/visualizeSet?fsetType=P&fsetId=283703	http://pid.nci.nih.gov/search/pathway_landing.shtml?pathway_id=ilk_pathway&source=NCI-Nature%20curated&what=graphic&jpg=on	<NA>
Envelope proteins and their potential roles in EDMD physiopathology (Wikipathways)	46	2	0.0334	0.16	4415818	http://cpdb.molgen.mpg.de/CPDB/visualizeSet?fsetType=P&fsetId=4415818	http://www.wikipathways.org/index.php/Pathway:WP4535	30425656
Regulation of Microtubule Cytoskeleton (Wikipathways)	46	2	0.0334	0.16	4415448	http://cpdb.molgen.mpg.de/CPDB/visualizeSet?fsetType=P&fsetId=4415448	http://www.wikipathways.org/index.php/Pathway:WP2038	20031384;22193159
Cholesterol metabolism (includes both Bloch and Kandutsch-Russell pathways) (Wikipathways)	46	2	0.0334	0.16	4415864	http://cpdb.molgen.mpg.de/CPDB/visualizeSet?fsetType=P&fsetId=4415864	http://www.wikipathways.org/index.php/Pathway:WP4718	22156476;20923771;9291139;23558541
Transcriptional regulation by RUNX1 (Reactome)	196	4	0.0342	0.16	16645	http://cpdb.molgen.mpg.de/CPDB/visualizeSet?fsetType=P&fsetId=16645	https://reactome.org/content/query?q=R-HSA-8878171	11257229;12732176;9566865;15213471;23045283;22150309;19350569;16446141;16446142;24449215;19235904;22201794;23148227;21091910;25123279;16024660;23613270;12217689;15156186;26165925;23442798;21906677;16446143
TGF-beta super family signaling pathway canonical (INOH)	115	3	0.0352	0.16	323440	http://cpdb.molgen.mpg.de/CPDB/visualizeSet?fsetType=P&fsetId=323440	http://www.inoh.org/	11389444;11057902;11752591;11278251;11163210
Focal Adhesion (Wikipathways)	198	4	0.0353	0.16	4415569	http://cpdb.molgen.mpg.de/CPDB/visualizeSet?fsetType=P&fsetId=4415569	http://www.wikipathways.org/index.php/Pathway:WP306	15108811;15688067;12235283;11882383;11082269;15179030;14519391;14756624;15459662;12640026;15034601;10698680;15053919;14744429;11573199;11146675;11229600
MAPK signaling pathway - Homo sapiens (human) (KEGG)	294	5	0.0367	0.161	186034	http://cpdb.molgen.mpg.de/CPDB/visualizeSet?fsetType=P&fsetId=186034	http://www.genome.jp/dbget-bin/www_bget?path:hsa04010	11749383;12191611;12947395;12676795;11369511;12390245;14597384;12566928;12849693;20602996;22367796;23085193;22296764;19483709;23664135;24892271
Focal adhesion - Homo sapiens (human) (KEGG)	201	4	0.037	0.161	185950	http://cpdb.molgen.mpg.de/CPDB/visualizeSet?fsetType=P&fsetId=185950	http://www.genome.jp/dbget-bin/www_bget?path:hsa04510	14756624;15179030;11573199;15459662;11229600;12235283;12640026;15688067;14519391;15108811;14744429;11082269;10698680;11882383;15053919;11146675;15034601
Transcriptional regulation by RUNX3 (Reactome)	49	2	0.0375	0.161	17723	http://cpdb.molgen.mpg.de/CPDB/visualizeSet?fsetType=P&fsetId=17723	https://reactome.org/content/query?q=R-HSA-8878159	16804544;23334789;20615577;18184866;21637926;26414766;19800882;16164020;26364597;15574200;16446142;14765120;19446338;21706051;24880459;12352981;16818622;15824739;26004068;21203558;18385258;18676844;26061886;16135801;11955451;21734270
Angiopoietin receptor Tie2-mediated signaling (PID)	50	2	0.0389	0.161	283773	http://cpdb.molgen.mpg.de/CPDB/visualizeSet?fsetType=P&fsetId=283773	http://pid.nci.nih.gov/search/pathway_landing.shtml?pathway_id=angiopoietinreceptor_pathway&source=NCI-Nature%20curated&what=graphic&jpg=on	<NA>
Interleukin-1 signaling (Reactome)	50	2	0.0389	0.161	65845	http://cpdb.molgen.mpg.de/CPDB/visualizeSet?fsetType=P&fsetId=65845	https://reactome.org/content/query?q=R-HSA-9020702	20086235;12445398
Integrin (INOH)	124	3	0.0424	0.171	321551	http://cpdb.molgen.mpg.de/CPDB/visualizeSet?fsetType=P&fsetId=321551	http://www.inoh.org/	15179030;10446041;10354709
Sensory processing of sound by inner hair cells of the cochlea (Reactome)	53	2	0.0432	0.171	61951	http://cpdb.molgen.mpg.de/CPDB/visualizeSet?fsetType=P&fsetId=61951	https://reactome.org/content/query?q=R-HSA-9662360	24987009;25874597;31373863;27410728;26188105;22715884;30251250;27635230;21536120;28915323;20802334;24925343
Signaling by PTK6 (Reactome)	54	2	0.0447	0.171	130237	http://cpdb.molgen.mpg.de/CPDB/visualizeSet?fsetType=P&fsetId=130237	https://reactome.org/content/query?q=R-HSA-8848021	15471878;25999240;24788754;18172307;16179349;22231447;20554524;23814047;23928995;23352614;10913193;8940083;26247733;15572663;20687930;20606012;17483331;20929863;19439179;18077133;15539407;25733683;25897081;19393627;18829532;21205088;11114724;21847121;25019382;18719096;22547065;22084245
Signaling by Non-Receptor Tyrosine Kinases (Reactome)	54	2	0.0447	0.171	130238	http://cpdb.molgen.mpg.de/CPDB/visualizeSet?fsetType=P&fsetId=130238	https://reactome.org/content/query?q=R-HSA-9006927	9140060
Interferon type I signaling pathways (Wikipathways)	54	2	0.0447	0.171	4416002	http://cpdb.molgen.mpg.de/CPDB/visualizeSet?fsetType=P&fsetId=4416002	http://www.wikipathways.org/index.php/Pathway:WP585	1638633;21934092;9287210;9374471;10644731;1468582;9326223;1280824;17968323;8524272;10022928;9196040;8496154;8628273;8550573;8181059;10514501;9872990;1496401;24696235;8780698;2153461;9295335;9724754;8232552;9857039;7608146;7665574;17604604;7988557;10428508;9305869
BMP2 signaling TGF-beta MV (INOH)	56	2	0.0477	0.173	315888	http://cpdb.molgen.mpg.de/CPDB/visualizeSet?fsetType=P&fsetId=315888	http://www.inoh.org/	15871923;16123801;16762360;11057902;10775259;14687659;10205054;15794126;10232991
RHOJ GTPase cycle (Reactome)	56	2	0.0477	0.173	56041	http://cpdb.molgen.mpg.de/CPDB/visualizeSet?fsetType=P&fsetId=56041	https://reactome.org/content/query?q=R-HSA-9013409	24397187;14631756;27556037;10967094;22103495
Biological oxidations (Reactome)	219	4	0.0481	0.173	142129	http://cpdb.molgen.mpg.de/CPDB/visualizeSet?fsetType=P&fsetId=142129	https://reactome.org/content/query?q=R-HSA-211859	<NA>
Human T-cell leukemia virus 1 infection - Homo sapiens (human) (KEGG)	219	4	0.0481	0.173	186042	http://cpdb.molgen.mpg.de/CPDB/visualizeSet?fsetType=P&fsetId=186042	http://www.genome.jp/dbget-bin/www_bget?path:hsa05166	17384582;16155604;18702816;21994754;21114861;18923409;15040584;27334587;15988028;21994758;26927155;22783232;23248621;18421579;15761473;20332002;23741982;21743832;21994767;16036567;16155602;9710600;21315773;26797638;26324707;11264182;15310405;11244044;12802280
Cytochrome P450 - arranged by substrate type (Reactome)	57	2	0.0493	0.173	78491	http://cpdb.molgen.mpg.de/CPDB/visualizeSet?fsetType=P&fsetId=78491	https://reactome.org/content/query?q=R-HSA-211897	15102545;16584116;12369887
TGF-beta Signaling Pathway (Wikipathways)	132	3	0.0495	0.173	4415624	http://cpdb.molgen.mpg.de/CPDB/visualizeSet?fsetType=P&fsetId=4415624	http://www.wikipathways.org/index.php/Pathway:WP366	20067622
N stands for number of genes in the pathway, DE stands for number of genes that are differentially methylated, P.DE stands for p-value for over-representation of the pathway within the CpG list, and FDR stands for False discovery rate (adjusted p-value)
BP, biological process; CC, cellular component; MF, molecular function

## Sheet: Table S7
Table S7. Enrichment analysis of the FDR significant CpGs in gene position. Enrichment analysis was conducted within the Enrichment module of EASIER R package.
Gene position	OR	OR.inf	OR.sup	p-val
TSS1500	1.525	1.1914	1.9522	0.00096384
5'UTR	1.4205	0.9714	2.077	0.0879521
TSS200	0.4882	0.3125	0.76272	0.00171576
Body	1.6015	1.3386	1.916	2.69e-07
1stExon	0.8913	0.44344	1.7915	0.877061
3'UTR	0.6134	0.3052	1.2329	0.213178
TSS, transcription start site
If OR >1 (red), the gene position is overrepresented in the set of CpGs. If OR <1 (green), the gene position is underrepresented in the set of CpGs

## Sheet: Table S8
Table S8. Enrichment analysis of the FDR significant CpGs in CpG island position. Enrichment analysis is conducted within the Enrichment module of EASIER R package.
CpG island position	OR	OR.inf	OR.sup	p-val
Open Sea	1.29757	1.10109	1.5291	0.00210269
N Shore	1.00573	0.790179	1.28007	1
N Shelf	1.66083	1.23584	2.23199	0.00094518
Island	0.33372	0.262222	0.424734	1.07e-20
S Shelf	0.73653	0.471433	1.1507	0.211411
S Shore	2.19894	1.79405	2.69521	1.18e-14
Definition: CpG shores (< 2kb flanking CpG Islands) and CpG shelves (<2kb flanking outwards from a CpG shore)
If OR >1 (red), the CpG island position is overrepresented in the set of CpGs. If OR <1 (green), the CpG island position is underrepresented in the set of CpGs

## Sheet: Table S9
Table S9. Enrichment analysis of the FDR significant CpGs using ROADMAP blood 15 reference chromatin states. Each CpG in the array is annotated to one or several chromatin states by taking a state as present in that locus if it is described in at least 1 of the 27 blood-related cell types present in ROADMAP. Enrichment analysis is conducted within the Enrichment module of EASIER R package.
Chromatin states acronyms: Active TSS (TssA); Flanking Active TSS (TssAFlnk); Transcr. at gene 5' and 3' (TxFlnk); Strong transcription (Tx); Weak transcription (TxWk); Genic enhancers (EnhG); Enhancers (Enh); ZNF genes & repeats (ZNF/Rpts); Heterochromatin (Het); Bivalent/Poised TSS (TssBiv); Flanking Bivalent TSS/Enh (BivFlnk); Repressed PolyComb (ReprPC); Weak Repressed PolyComb (ReprPCWk); Qu…
ChromStates	Description	OR	OR.inf	OR.sup	p-val
TssA	Active TSS	0.733413	0.610516	0.88105	0.0010283
TssAFlnk	Flanking active TSS	2.07186	1.75872	2.44074	7.71e-19
TxFlnk	Transcr. at gene 5' and 3'	1.62759	1.33458	1.98494	1.6e-06
TxWk	Weak transcription	1.59151	1.35287	1.87224	1.98e-08
Tx	Strong transcription	2.07026	1.72574	2.48357	1.84e-15
EnhG	Genic enhancers	5.66415	4.74484	6.76158	1.87e-103
Enh	Enhancers	5.01851	4.20499	5.98941	1.75e-87
ZNF.Rpts	ZNF genes + repeats	0.317595	0.118772	0.849242	0.0232448
Het	Heterochromatin	0.365147	0.233742	0.570426	5.54e-06
TssBiv	Bivalent/poised TSS	0.26756	0.16278	0.439787	3.51e-08
BivFlnk	Flanking bivalent TSS/Enh	0.600739	0.456045	0.791341	0.000311148
EnhBiv	Bivalent enhancer	1.11519	0.904822	1.37446	0.333296
ReprPC	Repressed Polycomb	0.622867	0.508238	0.76335	5.14e-06
ReprPCWk	Weak repressed Polycomb	0.636433	0.5389	0.751618	9.93e-08
Quies	Quiescent/low	0.57348	0.487372	0.674801	1.56e-11
If OR >1 (red), the chromatin state is overrepresented in the set of CpGs. If OR <1 (green), the chromatin state is underrepresented in the set of CpGs

## Sheet: Table S10
Table S10. FsetID and URLs to protein complex based sets visualization
Name	FsetID	CPGBurl
SKI-SMAD3 complex	2103127	http://cpdb.molgen.mpg.de/CPDB/visualizeSet?fsetType=C&fsetId=2103127
SKI-SMAD3-SMAD4 complex	2096238	http://cpdb.molgen.mpg.de/CPDB/visualizeSet?fsetType=C&fsetId=2096238
SMAD3-SKI-NCOR complex	2099807	http://cpdb.molgen.mpg.de/CPDB/visualizeSet?fsetType=C&fsetId=2099807
SMAD3-cSKI-SIN3A-HDAC1 complex	2110173	http://cpdb.molgen.mpg.de/CPDB/visualizeSet?fsetType=C&fsetId=2110173
LGR4-RSPO supercomplex	2100365	http://cpdb.molgen.mpg.de/CPDB/visualizeSet?fsetType=C&fsetId=2100365
CHUK-NFKB2-REL-IKBKG-SPAG9-NFKB1-NFKBIE-COPB2-TNIP1-NFKBIA-RELA-TNIP2 complex	2110923	http://cpdb.molgen.mpg.de/CPDB/visualizeSet?fsetType=C&fsetId=2110923
R-smad:smad4 complex:Corepressor:Deacetylase: responsive element	323381	http://cpdb.molgen.mpg.de/CPDB/visualizeSet?fsetType=C&fsetId=323381
cytokine receptor:SOCS3	322229	http://cpdb.molgen.mpg.de/CPDB/visualizeSet?fsetType=C&fsetId=322229

[truncated: 2 more sheets: Table S11, Table S12]
